# Supplementary material for: Development of a Novel Peptide with Antimicrobial and Mineralising Properties for Caries Management
Source: Pharmaceutics. 2023 Oct 31;15(11):2560. doi: 10.3390/pharmaceutics15112560 (PMC10675526; doi:10.3390/pharmaceutics15112560)
Supplement: Supplementary file 1 [file pharmaceutics-15-02560-s001.zip]

Archive with 1 entries (1 files):
- pharmaceutics-2603039-supplementary.pdf
